# Supplementary material for: Multidimensional Analyses of Tumor Immune Microenvironment Reveal the Possible Rationality of Immunotherapy and Identify High Immunotherapy Response Subtypes for Renal Papillary Cell Carcinoma
Source: Front Immunol. 2021 Aug 31;12:657951. doi: 10.3389/fimmu.2021.657951 (PMC8438207; doi:10.3389/fimmu.2021.657951)
Supplement: Supplementary file 1 [file DataSheet_1.zip]

Archive with 14 entries (13 files):
- 657951/
- 657951/data description.pdf
- 657951/figure1.zip
- 657951/figure10.zip
- 657951/figure11.zip
- 657951/figure2.zip
- 657951/figure3.zip
- 657951/figure4.zip
- 657951/figure5.zip
- 657951/figure6.zip
- 657951/figure7.zip
- 657951/figure8.zip
- 657951/figure9.zip
- 657951/supplementary figure.zip
